# Supplementary material for: Optimized Lambda Exonuclease Digestion or Purification Using Streptavidin-Coated Beads: Which One Is Best for Successful DNA Aptamer Selection?
Source: Methods Protoc. 2022 Oct 29;5(6):89. doi: 10.3390/mps5060089 (PMC9680285; doi:10.3390/mps5060089)
Supplement: Supplementary file 1 [file mps-05-00089-s001.zip]

Archive with 1 entries (1 files):
- mps-1830710-supplementary.pdf
